# Supplementary material for: Multiclass Comparative Analysis of Veterinary Drugs, Mycotoxins, and Pesticides in Bovine Milk by Ultrahigh-Performance Liquid Chromatography–Hybrid Quadrupole–Linear Ion Trap Mass Spectrometry
Source: Foods. 2022 Jan 25;11(3):331. doi: 10.3390/foods11030331 (PMC8834082; doi:10.3390/foods11030331)
Supplement: Supplementary file 1 [file foods-11-00331-s001.zip]

Archive with 1 entries (1 files):
- foods-1549667-supplementary.pdf
